# Supplementary material for: Glucagon-like Peptide-1 Receptor Agonists in Rheumatoid Arthritis: A Scoping Review of Metabolic, Anti-Inflammatory, and Cardioprotective Effects
Source: J Pers Med. 2026 May 26;16(6):284. doi: 10.3390/jpm16060284 (PMC13300951; doi:10.3390/jpm16060284)
Supplement: Supplementary file 1 [file jpm-16-00284-s001.zip]

Archive with 1 entries (1 files):
- jpm-4282315-supplementary.pdf
